# Supplementary material for: Advancing minimally invasive surgery: A cutting-edge cable-actuated conveying mechanism for reliable tissue transportation
Source: PLoS One. 2023 Dec 14;18(12):e0295585. doi: 10.1371/journal.pone.0295585 (PMC10720997; doi:10.1371/journal.pone.0295585)
Supplement: S1 Data — (XLSX) [file pone.0295585.s001.xlsx]

## Sheet: Sheet1
	Variables				Experiment data
	l	135	Transported distance tissue phantom in mm		Setup	Voltage [V]	wt% [%]	Angle [°]	Half shaped	RPM	Measurement 1	Measurement 2	Measurement 3	Measurement 4	Measurement 5	Measurement 6	Measurement 7	Measurement 8	Measurement 9	Measurement 10
	Teeth_g1	54	Number of teeth internal gear		Setup 1	8.5	3	0	NO	19.1	3.1	3.4	4.1	7.8	3.6	6.7	3.6	9.7	15.5	20
	Teeth_g2	10	Number of teeth spur and bevel gears		Setup 2	8.5	9	0	NO	18.2	4.6	4.2	3.9	3.9	4.1	3.9	4.2	4.4	4.4	4.7
	r_katrol	3.43	mm		Setup 3	8.5	12	0	NO	19.1	4.3	4.1	4.3	4.2	3.8	4	4	3.6	3.9	4.2
					Setup 4	11	3	0	NO	22.8	3.6	28.5	5	4.2	3.9	3.6	5.3	4.4	5.2	5.5
					Setup 5	11	9	0	NO	27.2	2.5	2.8	2.8	2.7	2.8	2.6	2.8	2.8	2.9	2.9
					Setup 6	11	12	0	NO	26.7	2.5	2.7	2.6	2.4	2.6	2.7	2.8	2.6	2.6	2.6
					Setup 7	13.5	3	0	NO	33.7	2.7	2.2	2.5	2.3	2.3	2.2	2.2	2.3	2.3	2.3
					Setup 8	13.5	9	0	NO	35.7	1.9	4.1	2.3	2	2	2.1	1.9	2	2.1	2
					Setup 9	13.5	12	0	NO	36.5	2.3	2	1.9	2.1	1.9	1.9	2	2.2	2	2
					Setup 10	11	3	20	NO	21.2	5.5	4.9	5.2	4.3	3.8	4.1	4.4	3.8	4.1	4.2
					Setup 11	11	9	20	NO	23.8	3.2	3.6	3.4	5.6	3.3	3.1	3.2	3.3	3.6	3.2
					Setup 12	11	12	20	NO	22.3	3.3	3.3	3.4	3.6	3.4	3.4	3.4	3.3	3.4	3.6
					Setup 13	11	9	0	YES	21.8	3.5	3.4	4.3	3.3	3.4	3.4	3.5	3.5	3.6	3.8
